# Supplementary material for: Peculiar Properties of Template-Assisted Aniline Polymerization in a Buffer Solution Using Laccase and a Laccase–Mediator System as Compared with Chemical Polymerization
Source: Int J Mol Sci. 2023 Jul 12;24(14):11374. doi: 10.3390/ijms241411374 (PMC10380230; doi:10.3390/ijms241411374)
Supplement: Supplementary file 1 [file ijms-24-11374-s001.zip]

Archive with 1 entries (1 files):
- ijms-2496473-supplementary.pdf
